# Supplementary material for: Ultrasound-Mediated Blood–Brain Barrier Disruption for Drug Delivery: A Systematic Review of Protocols, Efficacy, and Safety Outcomes from Preclinical and Clinical Studies
Source: Pharmaceutics. 2022 Apr 11;14(4):833. doi: 10.3390/pharmaceutics14040833 (PMC9029131; doi:10.3390/pharmaceutics14040833)
Supplement: Supplementary file 1 [file pharmaceutics-14-00833-s001.zip]

Archive with 3 entries (2 files):
- pharmaceutics-1637448-supplementary/Revised Supplementary Materials/
- pharmaceutics-1637448-supplementary/Revised Supplementary Materials/Table S1.pdf
- pharmaceutics-1637448-supplementary/Revised Supplementary Materials/Table S2.pdf
